# Supplementary material for: Who chooses “healthy” meals? An analysis of lunchtime meal quality in a workplace cafeteria
Source: BMC Public Health. 2024 Mar 29;24:921. doi: 10.1186/s12889-024-18284-5 (PMC10979548; doi:10.1186/s12889-024-18284-5)
Supplement: Supplementary file 1 — Supplementary Material 1 [file 12889_2024_18284_MOESM1_ESM.xlsx]

## Sheet: Sheet1
HEI-2015 Subcomponent Scores
	Total Vegetable			Greens and Beans			Total Fruit			Whole Fruit			Whole Grains			Diary			Total Protein Foods			Seafood and Plant Protein			Fatty Acids			Sodium			Refined Grains			Saturated Fats			Added Sugars
Characteristics	Mean (SD) (Max score = 5)	p-value		Mean (SD) (Max score = 5)	p-value		Mean (SD) (Max score = 5)	p-value		Mean (SD) (Max score = 5)	p-value		Mean (SD) (Max score = 10)	p-value		Mean (SD) (Max score = 10)	p-value		Mean (SD) (Max score = 5)	p-value		Mean (SD) (Max score = 5)	p-value		Mean (SD) (Max score = 10)	p-value		Mean (SD) (Max score = 10)	p-value		Mean (SD) (Max score = 10)	p-value		Mean (SD) (Max score = 10)	p-value		Mean (SD) (Max score = 10)	p-value
Average in Sample	4.2 (0.8)			2.3 (1.2)			0.9 (1.0)			0.9 (1.1)			0.8 (1.0)			3.7 (2.2)			3.7 (1.0)			1.6 (1.2)			6.7 (1.8)			1.9 (1.7)			6.4 (2.2)			5.6 (2.0)			8.3 (2.0)
Age group
Age<45	4.2 (0.9)	0.22		2.3 (1.3)	0.126		0.8 (1.0)	0.1		0.9 (1.0)	0.08		0.8 (1.0)	0.47		3.6 (2.2)	0.09		3.7 (1.1)	0.812		1.6 (1.2)	0.749		6.7 (1.9)	0.855		2.0 (1.8)	0.47		6.3 (2.3)	0.327		5.7 (2.1)	0.581		8.2 (2.1)	0.327
Age≥45	4.3 (0.7)			2.5 (1.2)			1.1 (1.1)			1.0 (1.1)			0.7 (0.9)			3.9 (2.0)			3.7 (1.0)			1.6 (1.2)			6.6 (1.7)			1.8 (1.4)			6.6 (2.2)			5.6 (1.8)			8.4 (1.9)
Sex
Female	4.2 (0.8)	0.58		2.3 (1.2)	0.025		0.9 (0.9)	0.53		0.9 (1.0)	0.57		0.8 (0.9)	0.64		3.8 (2.2)	0.16		3.6 (1.1)	<.001		1.5 (1.1)	0.028		6.6 (1.8)	0.158		1.9 (1.6)	0.33		6.5 (2.1)	0.367		5.5 (2.0)	0.116		8.2 (2.0)	0.264
Male	4.2 (0.8)			2.7 (1.4)			1.0 (1.3)			1.0 (1.3)			0.8 (1.2)			3.4 (2.1)			4.1 (1.0)			1.9 (1.4)			6.9 (2.0)			1.7 (1.8)			6.2 (2.8)			5.9 (2.0)			8.5 (2.1)
Race
White	4.3 (0.7)	0.001		2.6 (1.2)	<.001		0.9 (1.0)	0.68		0.9 (1.1)	0.59		0.7 (1.0)	0.29		3.9 (2.2)	0.07		3.9 (1.0)	0.013		1.8 (1.3)	<.001		6.7 (2.0)	0.046		1.7 (1.5)	0.004		6.7 (2.3)	0.158		5.4 (2.1)	<.001		8.3 (2.0)	0.047
Black	4.0 (0.9)			2.0 (1.2)			0.8 (0.9)			0.9 (0.9)			0.8 (0.9)			3.6 (2.1)			3.5 (1.1)			1.3 (1.0)			6.5 (1.7)			2.2 (1.7)			6.3 (2.0)			5.6 (1.9)			8.1 (2.0)
Asian	4.5 (0.5)			3.1 (1.1)			1.2 (1.6)			1.3 (1.6)			0.7 (0.8)			2.8 (1.5)			3.8 (0.9)			2.6 (1.3)			7.7 (1.5)			1.5 (1.9)			5.7 (2.7)			7.3 (1.7)			9.3 (0.7)
Other	4.2 (0.7)			2.7 (1.3)			1.0 (1.1)			1.1 (1.2)			1.2 (1.1)			4.1 (2.1)			3.9 (0.7)			1.7 (1.0)			6.7 (1.5)			1.5 (1.3)			6.0 (2.2)			5.7 (1.9)			8.3 (1.8)
Education level
High school	3.9 (0.9)	0.002		1.9 (1.2)	0.03		0.9 (0.9)	0.24		1.0 (1.0)	0.2		0.7 (0.9)	0.28		4.5 (2.1)	0.045		3.5 (1.1)	0.23		1.2 (1.0)	<.001		5.9 (1.3)	<.001		2.3 (1.6)	0.03		5.8 (2.1)	0.078		5.2 (1.8)	0.062		7.7 (1.9)	0.141
Tech school/Assoc. deg.	4.1 (0.8)			2.2 (1.3)			0.8 (0.9)			0.8 (1.0)			0.7 (0.8)			3.8 (2.1)			3.6 (1.0)			1.2 (0.9)			6.5 (2.1)			2.2 (1.7)			6.6 (2.2)			5.5 (2.0)			8.2 (1.9)
College graduate	4.2 (0.8)			2.5 (1.1)			0.8 (1.0)			0.9 (1.0)			0.9 (0.9)			3.6 (2.1)			3.8 (1.0)			1.7 (1.1)			6.6 (1.7)			1.8 (1.6)			6.3 (2.3)			5.6 (2.0)			8.3 (2.1)
Master’s degree+	4.4 (0.7)			2.5 (1.4)			1.0 (1.1)			1.1 (1.2)			0.8 (1.1)			3.4 (2.2)			3.8 (1.1)			2 (1.4)			7.1 (1.7)			1.6 (1.6)			6.8 (2.2)			6.1 (2.1)			8.5 (1.9)
Current smoker
Yes	3.7 (1.1)	0.003		2.0 (1.6)	0.3		0.6 (0.7)	0.16		0.6 (0.8)	0.186		0.5 (0.6)	0.17		4.7 (3.0)	0.16		3.2 (1.3)	0.018		1.1 (1.0)	0.085		5.3 (1.9)	<.001		1.9 (1.6)	0.29		5.4 (2.6)	0.038		4.9 (2.2)	0.127		7.7 (2.7)	0.173
No	4.2 (0.8)			2.4 (1.2)			0.9 (1.0)			1.0 (1.1)			0.8 (1.0)			3.7 (2.1)			3.8 (1.0)			1.6 (1.2)			6.7 (1.8)			2.3 (1.7)			6.5 (2.2)			5.7 (2.0)			8.3 (1.9)
Adequate* numeracy level
Yes	4.2 (0.8)	0.86		2.5 (1.2)	0.044		0.9 (1.1)	0.19		1.0 (1.1)	0.317		0.8 (1.0)	0.32		3.5 (2.0)	0.08		3.7 (1.0)	0.983		1.7 (1.2)	0.008		6.8 (1.8)	0.031		2.0 (1.7)	0.29		6.6 (2.0)	0.126		5.8 (1.9)	0.022		8.2 (1.9)	0.553
No	4.2 (0.8)			2.2 (1.3)			0.8 (0.9)			0.9 (1.0)			0.7 (0.9)			3.9 (2.3)			3.7 (1.1)			1.4 (1.1)			6.4 (1.9)			1.8 (1.6)			6.2 (2.4)			5.4 (2.1)			8.4 (2.1)
Adequate health literacy level
Yes	4.3 (0.7)	0.002		2.5 (1.2)	0.004		0.9 (1.0)	0.1		1.0 (1.1)	0.056		0.8 (1.0)	0.52		3.7 (2.1)	0.82		3.8 (1.0)	0.123		1.7 (1.2)	0.058		6.7 (1.8)	0.174		1.8 (1.7)	0.28		6.6 (2.2)	0.112		5.6 (2.0)	0.472		8.3 (1.9)	0.378
No	4.0 (0.9)			2.1 (1.2)			0.8 (1.0)			0.8 (1.0)			0.7 (0.9)			3.7 (2.1)			3.6 (1.1)			1.4 (1.2)			6.5 (2.0)			2.0 (1.5)			6.2 (2.2)			5.7 (2.1)			8.2 (2.1)
Self-reported health status
Excellent/very good	4.2 (0.8)	0.44		2.4 (1.2)	0.646		1.0 (1.1)	0.18		1.0 (1.2)	0.186		0.8 (0.9)	0.22		3.7 (2.2)	0.6		3.7 (1.1)	0.84		1.7 (1.3)	0.033		6.8 (1.9)	0.383		1.9 (1.6)	0.8		6.5 (2.4)	0.515		5.7 (2.0)	0.721		8.5 (1.9)	0.039
Good	4.1 (0.8)			2.3 (1.3)			0.8 (0.9)			0.9 (0.9)			0.9 (1.0)			3.7 (2.0)			3.7 (1.1)			1.4 (1.1)			6.5 (1.7)			2.0 (1.8)			6.3 (2.1)			5.5 (1.9)			8.0 (2.0)
Fair/poor	4.4 (0.6)			2.3 (1.2)			0.7 (0.8)			0.7 (0.9)			0.5 (0.6)			4.1 (2.4)			3.8 (0.9)			1.4 (1.1)			6.7 (1.7)			1.9 (1.8)			6.6 (1.7)			5.5 (2.4)			7.9 (2.2)
Total yearly household income
$25,000-$49,999	3.9 (0.9)	<0.001		2 (1.2)	<.001		0.8 (0.9)	0.76		0.9 (0.9)	0.817		0.6 (0.8)	0.03		3.9 (2.3)	0.44		3.4 (1.2)	<.001		1.2 (1.0)	<.001		6.1 (1.9)	<.001		2.2 (1.6)	0.005		6.2 (2.2)	0.21		5.4 (2.0)	0.177		8.1 (1.9)	0.221
$50,000-$99,999	4.2 (0.7)			2.4 (1.2)			0.9 (1.0)			0.9 (1.0)			0.8 (0.9)			3.6 (2.2)			3.8 (1.0)			1.6 (1.1)			6.7 (1.8)			2.0 (1.7)			6.4 (2.3)			5.6 (2.0)			8.2 (2.1)
$100,000+	4.4 (0.7)			2.6 (1.3)			0.9 (1.1)			1.0 (1.2)			0.9 (1.1)			3.7 (2.0)			3.9 (0.9)			1.9 (1.3)			7.1 (1.7)			1.5 (1.5)			6.7 (2.3)			5.9 (1.9)			8.5 (1.9)
Occupation description
Administration/clerical	4.2 (0.8)	0.02		2.0 (1.2)	0.051		0.8 (0.9)	0.48		0.9 (1.0)	0.394		0.7 (0.8)	0.06		4.0 (2.1)	0.59		3.3 (1.3)	<.001		1.5 (1.2)	0.035		6.4 (1.9)	0.006		2.0 (1.9)	0.2		6.6 (2.1)	0.527		5.3 (2.0)	0.477		8.3 (1.9)	0.148
Customer service/sales	4.0 (0.9)			2.3 (1.3)			0.8 (0.9)			0.8 (0.9)			0.8 (1.0)			3.7 (2.3)			3.6 (1.0)			1.3 (1.1)			6.2 (1.9)			2.2 (1.7)			6.1 (2.3)			5.6 (2.1)			7.9 (2.3)
Financial/technical	4.3 (0.7)			2.5 (1.2)			1.0 (1.1)			1.1 (1.1)			0.6 (0.7)			3.5 (2.0)			3.9 (0.9)			1.8 (1.2)			6.8 (1.7)			1.7 (1.4)			6.5 (2.1)			5.8 (1.9)			8.5 (1.8)
Management	4.3 (0.8)			2.4 (1.3)			0.9 (1.1)			0.9 (1.2)			1.0 (1.2)			3.7 (2.1)			3.9 (1.0)			1.7 (1.3)			7.1 (1.7)			1.8 (1.8)			6.4 (2.5)			5.7 (2.0)			8.4 (1.9)
Physical activity level (minutes per week)
1 - 0-59	3.9 (0.9)	0.002		2.0 (0.9)	0.011		0.7 (0.7)	0.15		0.7 (0.8)	0.113		0.7 (0.7)	0.53		3.6 (1.7)	0.97		3.5 (1.0)	0.089		1.2 (0.9)	<.001		6.3 (1.5)	0.117		2.5 (1.8)	<0.001		6.0 (1.8)	0.03		5.5 (1.5)	0.972		7.9 (2.0)	0.147
2 - 60-149	4.2 (0.7)			2.2 (1)			0.9 (0.9)			1.0 (1.0)			0.8 (0.9)			3.7 (1.7)			3.7 (0.8)			1.6 (1.1)			6.8 (1.4)			2.0 (1.3)			6.6 (1.9)			5.7 (1.7)			8.4 (1.6)
3 - 150-299	4.2 (0.7)			2.3 (1.2)			0.8 (0.9)			0.9 (1.0)			0.7 (0.8)			3.7 (2.2)			3.8 (1.0)			1.8 (1.1)			6.7 (1.8)			1.6 (1.2)			6.1 (2.2)			5.6 (2.2)			8.3 (2.2)
4 - 300+	4.4 (0.7)			2.8 (1.3)			1.1 (1.2)			1.2 (1.3)			1.0 (1.0)			3.8 (2.2)			4.0 (0.7)			2.2 (1.2)			7.1 (1.6)			1.4 (1.2)			7.1 (2.2)			5.6 (1.7)			8.8 (1.5)
Body mass index (kg/m2)
<25	4.4 (0.5)	0.002		2.4 (1.3)	0.16		0.9 (1.2)	0.94		0.9 (1.1)	0.949		0.7 (0.8)	0.82		4.1 (2.2)	0.06		3.7 (1.1)	0.691		1.8 (1.3)	0.011		6.6 (1.9)	0.048		1.4 (1.0)	0.002		6.7 (2.2)	0.564		5.7 (2.2)	0.129		8.1 (2.2)	0.333
25.1-29.9	4.3 (0.7)			2.3 (1.2)			0.9 (1.0)			1.0 (1.0)			0.8 (0.9)			3.4 (1.9)			3.8 (0.9)			1.8 (1.3)			7 (1.9)			1.6 (1.6)			6.3 (2.4)			5.9 (1.9)			8.6 (1.8)
≥30	4.1 (0.8)			2.3 (1.2)			0.9 (0.9)			1.0 (1.0)			0.8 (1.0)			3.9 (2.1)			3.7 (1.1)			1.4 (1.0)			6.5 (1.7)			2.1 (1.6)			6.2 (2.2)			5.4 (1.9)			8.3 (1.8)
High blood pressure
Yes	4.2 (0.8)	0.93		2.5 (1.2)	0.26		0.8 (0.9)	0.53		0.9 (1)	0.574		0.8 (0.9)	0.89		4.1 (2.1)	0.09		3.8 (1.0)	0.759		1.5 (1.1)	0.487		6.5 (1.7)	0.245		2.0 (1.7)	0.67		6.5 (1.8)	0.577		5.5 (1.9)	0.394		8.3 (1.9)	0.949
No	4.2 (0.8)			2.3 (1.3)			0.9 (1.0)			1.0 (1.1)			0.8 (1.0)			3.6 (2.2)			3.7 (1.1)			1.6 (1.2)			6.7 (1.9)			1.9 (1.6)			6.4 (2.4)			5.7 (2.0)			8.3 (2.0)
High cholesterol
Yes	4.2 (0.9)	0.57		2.4 (1.2)	0.83		0.9 (1.1)	0.88		1.0 (1.1)	0.817		0.8 (1.0)	0.58		3.9 (2.2)	0.33		3.7 (1.0)	0.971		1.5 (1.1)	0.49		6.6 (2)	0.909		2.1 (2.1)	0.37		6.5 (2.1)	0.69		5.6 (2.1)	0.838		8.1 (2.2)	0.2
No	4.2 (0.8)			2.3 (1.3)			0.9 (1.0)			0.9 (1.0)			0.8 (0.9)			3.7 (2.1)			3.7 (1.1)			1.6 (1.2)			6.7 (1.8)			1.8 (1.5)			6.4 (2.3)			5.6 (2.0)			8.4 (1.9)
History diabetes
Yes	4.1 (0.6)	0.45		2.4 (1.1)	0.67		1.1 (1.1)	0.29		1.1 (1.1)	0.25		0.9 (1.0)	0.37		3.7 (1.7)	1		3.8 (0.9)	0.501		1.5 (1.0)	0.485		6.4 (1.7)	0.312		2.0 (2.1)	0.57		6.2 (1.6)	0.471		5.7 (1.7)	0.901		8.1 (2.1)	0.46
No	4.2 (0.8)			2.3 (1.3)			0.9 (1.0)			0.9 (1.0)			0.8 (0.9)			3.7 (2.2)			3.7 (1.1)			1.6 (1.2)			6.7 (1.8)			1.9 (1.6)			6.5 (2.3)			5.6 (2.0)			8.3 (2.0)
